# Supplementary material for: The mycosis fungoides cutaneous microenvironment shapes dysfunctional cell trafficking, antitumor immunity, matrix interactions, and angiogenesis
Source: JCI Insight. 2023 Oct 9;8(19):e170015. doi: 10.1172/jci.insight.170015 (PMC10619438; doi:10.1172/jci.insight.170015)
Supplement: Supporting data values [file jciinsight-8-170015-s120.xlsx]

## Sheet: Figure 1E
	MF 6	MF 8	MF12	MF17	MF18	MF21	MF24	HC1	HC2	HC3	HC4	HC5	HC6	HC7	HC8	HC9
Lymphocytes	0.449	0.1009	0.4897	0.9305	0.7562	0.2923	0.8268	0.0191	0.0339	0.0258	0.0282	0.0887	0.0368	0.0421	0.087	0.0487
Fibroblasts	0.028	0.0671	0.0368	0.0131	0.0259	0.0175	0.0022	0.1214	0.4366	0.2403	0.1912	0.529	0.6482	0.3509	0.5035	0.4007
Myeloid cells	0.3266	0.0649	0.2162	0.0204	0.1239	0.1313	0.0356	0.0205	0.0377	0.0268	0.0255	0.0772	0.0368	0.0752	0.0931	0.0487
Keratinocytes	0.0684	0.7026	0.1472	0.0101	0.0205	0.4125	0.008	0.2108	0.1426	0.3658	0.4114	0.1106	0.1039	0.3897	0.0993	0.1576
Endothelial cells	0.0346	0.0304	0.0673	0.0016	0.0316	0.0553	0.0075	0.1907	0.0956	0.1351	0.0827	0.066	0.058	0.0588	0.0756	0.1254
Pericytes	0.0259	0.0122	0.0206	0.0012	0.0066	0.0149	0.0034	0.224	0.1011	0.1176	0.1703	0.099	0.0565	0.0406	0.0562	0.1089
Epithelial/Secretory cells	0.0018	0.0011	0.002	0	0	0.0533	0.0005	0.0832	0.0306	0.0281	0.0309	0.0008	0.0038	0.0167	0.0404	0.0398
B cells	0.0597	0.0026	0.0106	0.0232	0.033	0.0158	0.1142	0.0003	0.0005	0	0	0.0012	0.0015	0	0	0.0003
Smooth Muscle cells	0.0013	0.0004	0	0	0	0	0	0.0697	0.0279	0.0205	0.0335	0.006	0.0337	0.0081	0.0141	0.0295
Schwann cells	0.0008	0.0006	0.0007	0	0	0.0003	0	0.0555	0.0596	0.0195	0.0217	0.008	0.0102	0.0104	0.0158	0.0301
Mast cells	0.0024	0.0083	0.007	0	0.0017	0.0003	0.0019	0.0017	0.0246	0.0111	0.003	0.0119	0.0068	0.0027	0.0105	0.003
Melanocytes	0.0016	0.009	0.002	0	0.0006	0.0065	0	0.0031	0.0093	0.0094	0.0015	0.0016	0.0038	0.0048	0.0044	0.0074

## Sheet: Figure 1F
T lymphocytes			myeloid cells			fibroblasts			keratinocytes			endothelial cells			pericytes			B lymphocytes
HC	MF		HC	MF		HC	MF		HC	MF		HC	MF		HC	MF		HC	MF
1.91	44.9		2.05	32.66		12.14	2.8		21.08	6.84		9.56	3.46		22.4	2.59		0.03	5.97
3.39	10.09		3.77	6.49		43.66	6.71		14.26	70.26		13.51	3.04		10.11	1.22		0.05	0.26
2.58	48.97		2.68	21.62		24.03	3.68		36.58	14.72		8.27	6.73		11.76	0.34		0	1.06
2.82	93.05		2.55	2.04		19.12	1.31		41.14	1.01		6.6	0.16		17.03	2.06		0	2.32
8.87	75.62		7.72	12.39		52.9	2.59		11.06	2.05		5.8	3.16		9.9	0.12		0.12	3.3
3.68	29.23		3.68	13.13		64.82	1.75		10.39	41.25		5.88	5.53		5.65	0.66		0.15	1.58
4.21	82.68		7.52	3.56		35.09	0.22		38.97	0.8		7.56	0.75		4.06	1.49		0	11.42
8.7			9.31			50.35			9.93			12.54			5.62			0
4.87			4.87			40.07			15.76			19.07			10.89			0.03

## Sheet: Figure 2D
	MF 6	MF 8	MF12	MF17	MF18	MF21	MF24	HC1	HC2	HC3	HC4	HC5	HC6	HC7	HC8	HC9
Cluster 0	0.0019	0.0038	0.0038	0.0019	0	0	0	0.0343	0.0648	0.059	0.0305	0.2171	0.1086	0.2095	0.0971	0.1676
Cluster 1	0.1314	0.3197	0.1766	0.0029	0.0204	0.1796	0.0336	0.0117	0.0058	0.0321	0.0248	0.0204	0.0131	0.0175	0.0015	0.0088
Cluster 2	0.7147	0.0558	0.0895	0.0156	0.1038	0.0052	0.0026	0.0013	0	0	0	0.0013	0.0013	0.0013	0	0.0078
Cluster 3	0.0132	0.0265	0.0817	0.0022	0.0088	0.0022	0.1104	0.0419	0.064	0.1015	0.0684	0.0905	0.0331	0.2009	0.0773	0.0773
Cluster 4	0.2453	0.0254	0.2475	0.0377	0.1996	0.1662	0.0298	0.0051	0.0007	0.0015	0.0007	0.0015	0.0094	0.0152	0.0065	0.008
Cluster 5	0.4155	0.0274	0.1187	0.0228	0.1233	0.0457	0.0274	0.0091	0.0046	0.0228	0.0091	0.0502	0.0091	0.0457	0.0183	0.0502
Cluster 6	0.6149	0	0.1954	0.0057	0.1034	0	0.069	0	0	0	0	0	0	0.0057	0.0057	0
Cluster 7	0.2927	0.1463	0.0325	0.0894	0.0244	0.1545	0.0813	0.0081	0	0	0	0.0732	0	0.0407	0.0325	0.0244
Cluster 8	0.1753	0.1134	0.1856	0.0206	0.1443	0.2062	0.0309	0.0309	0	0	0	0.0206	0	0.0103	0.0103	0.0515

## Sheet: Figure 3E
	MF 6	MF 8	MF12	MF17	MF18	MF21	MF24	HC1	HC2	HC5	HC6	HC7	HC8	HC9
0	0.00528169	0.00352113	0	0.040493	0.153169	0.0176056	0.77993	0	0	0	0	0	0	0
1	0.826613	0.0443548	0.0967742	0	0.0282258	0	0	0.00403226	0	0	0	0	0	0
2	0.08867	0.00492611	0.0394089	0.374384	0.103448	0.192118	0.152709	0	0.00492611	0.0147783	0.0197044	0	0	0.00492611
3	0.619883	0	0.192982	0.00584795	0.111111	0	0.0584795	0	0	0	0	0.00584795	0.00584795	0

## Sheet: Figure 4C
	MF 6	MF 8	MF12	MF17	MF18	MF21	MF24	HC1	HC2	HC3	HC4	HC5	HC6	HC7	HC8	HC9
Cluster 0	0.00140647	0.00140647	0.00175809	0.000351617	0.000351617	0.0021097	0	0.0474684	0.0341069	0.225738	0.245077	0.0675105	0.0639944	0.242264	0.0172293	0.0492264
Cluster 1	0.0516129	0.607692	0.064268	0.00620347	0.00694789	0.257072	0.00421836	0	0	0.000248139	0	0.000744417	0.000496278	0	0.000496278	0
Cluster 2	0.033877	0.10665	0.00125471	0.00125471	0.0100376	0.0288582	0.00376412	0.0263488	0.0288582	0.19197	0.0388959	0.0200753	0.0225847	0.19197	0.0200753	0.273526
Cluster 3	0.00117994	0.00235988	0.00353982	0	0	0	0.000589971	0.170501	0.0442478	0.273156	0.161652	0.0294985	0.0182891	0.247198	0.0123894	0.0353982
Cluster 4	0.00846561	0.689947	0.0973545	0.0126984	0.0201058	0.15873	0.00952381	0.0010582	0	0	0	0	0	0	0	0.0021164
Cluster 5	0.00826446	0.0206612	0.023416	0	0.00413223	0.0192837	0.00137741	0.190083	0.0757576	0.247934	0.101928	0.0192837	0.0550964	0.0495868	0.0330579	0.150138
Cluster 6	0.00543478	0.72962	0.0869565	0.00543478	0.017663	0.0638587	0.00271739	0.0326087	0.0149457	0.00951087	0.00543478	0.00407609	0.0013587	0.0122283	0.0013587	0.00679348

## Sheet: Figure 7C
		AD						PS							MF
Dendritic Cell/Macrophages	34.5	29.84	25.41	30.29			15.28	9.9	3.3	6.19			4.85	21.69	2.04	12.4	13.33	3.43
B Cells	0.83	0.13	0.33	0.72			0	0	1.37	1.15			0.19	1.32	2.22	3.39	1.6	11.61
Keratinocytes	24.64	22.67	30.14	21.85			30.56	33.66	30.77	34.68			79.04	15.65	1.01	2	41.54	0.8
Fibroblasts	1.59	2.74	4.53	7.94			4.17	2.97	4.4	3.6			5.56	4.91	1.38	2.96	2.09	0.22
Endothelial Cells	0.18	2.23	3.83	7.7			14.58	21.78	5.77	9.06			2.22	6.52	0.16	3.14	5.57	0.75

## Sheet: Figure S4B
	MF 6	MF 8	MF12	MF17	MF18	MF21	MF24	HC1	HC2	HC3	HC4	HC5	HC6	HC7	HC8	HC9
Cluster 0	0.0003	0.0014	0	0.001	0.0014	0.0003	0.0003	0.0247	0.0174	0.0529	0.0188	0.1012	0.2633	0.2031	0.1357	0.1781
Cluster 1	0	0.0005	0.0021	0	0.0005	0	0.0005	0.036	0.1425	0.1116	0.1348	0.0926	0.2191	0.1039	0.036	0.1199
Cluster 2	0	0.0011	0.0011	0	0	0	0.0005	0.0336	0.0586	0.0698	0.0698	0.2665	0.1461	0.1162	0.0432	0.1935
Cluster 3	0	0.0011	0.0006	0	0.0006	0.0011	0	0.0817	0.2025	0.2507	0.0306	0.0675	0.1327	0.0839	0.0159	0.131
Cluster 4	0.129	0.4275	0.1278	0.0651	0.1044	0.0627	0.0074	0.0025	0.0061	0.0098	0.0012	0.0197	0.0061	0.0172	0.0012	0.0123
Cluster 5	0	0.0038	0	0	0	0	0	0	0	0	0	0.8582	0.0536	0.0383	0.0115	0.0345

## Sheet: Figure S5B
	MF6	MF8	MF12	MF17	MF18	MF21	MF24	HC1	HC2	HC3	HC4	HC5	HC6	HC7	HC8	HC9
Cluster 0	0.0157	0.0262	0.0314	0	0.0013	0.0013	0.0065	0.2657	0.0942	0.1924	0.0877	0.0641	0.0432	0.0484	0.0524	0.0694
Cluster 1	0.0014	0.0084	0.0014	0	0	0	0.0014	0.1407	0.0306	0.3468	0.1017	0.0655	0.0752	0.0947	0.0139	0.1184
Cluster 2	0.0117	0.0146	0.019	0.0029	0	0.0015	0	0.2679	0.0703	0.1581	0.0615	0.0322	0.0395	0.0395	0.0161	0.265
Cluster 3	0.1559	0.162	0.233	0.0062	0.1481	0.2377	0.034	0	0	0.0093	0.0015	0	0	0.0062	0.0015	0.0046
Cluster 4	0.0357	0.0938	0.0402	0	0.0357	0.0223	0.0045	0.0848	0.0848	0.0223	0.067	0.1696	0.1473	0.0893	0.0446	0.058
Cluster 5	0	0	0	0	0.0408	0.0612	0.0068	0.0272	0.0136	0.0408	0.0204	0.0272	0.0272	0.2449	0.0612	0.4286
Cluster 6	0.0074	0	0.037	0.0074	0	0.0074	0.0074	0.2963	0.0889	0.0963	0.1185	0.0444	0.0148	0.037	0.037	0.2
